# Supplementary material for: TIMP-1 Dependent Modulation of Metabolic Profiles Impacts Chemoresistance in NSCLC
Source: Cells. 2022 Sep 28;11(19):3036. doi: 10.3390/cells11193036 (PMC9562647; doi:10.3390/cells11193036)
Supplement: Supplementary file 1 [file cells-11-03036-s001.zip]

Archive with 1 entries (1 files):
- cells-1884139-supplementary.pdf
